# Supplementary material for: Psychosocial profiles influencing healthy dietary behaviors among adolescents in Shandong Province, China: a cross-sectional study
Source: Front Nutr. 2024 Sep 19;11:1418950. doi: 10.3389/fnut.2024.1418950 (PMC11448453; doi:10.3389/fnut.2024.1418950)
Supplement: Supplementary file 1 [file Data_Sheet_1.ZIP]

Archive with 3 entries (3 files):
- supplementary materials/supplementary material 1.docx
- supplementary materials/supplementary material 2.docx
- supplementary materials/supplementary material 3.docx
